# Supplementary material for: Environmental Regulation of Gut Microbial Networks Links to Growth Variation in Schizopygopsis younghusbandi Across Contrasting Aquaculture Systems
Source: Microorganisms. 2026 Apr 20;14(4):925. doi: 10.3390/microorganisms14040925 (PMC13119109; doi:10.3390/microorganisms14040925)
Supplement: Supplementary file 1 [file microorganisms-14-00925-s001.zip]

Archive with 1 entries (1 files):
- microorganisms-4251780-supplementary.xlsx
