# Supplementary material for: Environmental Regulation of Gut Microbial Networks Links to Growth Variation in Schizopygopsis younghusbandi Across Contrasting Aquaculture Systems
Source: Microorganisms. 2026 Apr 20;14(4):925. doi: 10.3390/microorganisms14040925 (PMC13119109; doi:10.3390/microorganisms14040925)
Supplement: Supplementary file 1 [file microorganisms-14-00925-s001.zip › microorganisms-4251780-supplementary.xlsx]

## Sheet: Table S1
Table S1. Abundance of Protozoa in water and fish gut under different aquaculture modes
	Taxonomy	Sample	N	Abundance	SD	SE	all_mean_abund
1	Amoebozoa	GF	12	2.43055555555556	8.41969142568204	2.43055555555556	0.0636840397890534
2	Amoebozoa	GW	6	11.2371445856019	7.25569072049099	2.96212333277496	0.0636840397890534
3	Amoebozoa	PF	7	2.04081632653061	5.39949247156039	2.04081632653061	0.0636840397890534
4	Amoebozoa	PW	6	1.3497040470906	0.808930063366435	0.330244315474171	0.0636840397890534
5	Amoebozoa	RCF	10	0	0	0	0.0636840397890534
6	Amoebozoa	RCW	6	16.3974314656327	11.3325628273849	4.62649940085422	0.0636840397890534
7	Amoebozoa	RF	6	14.1642628977909	8.20722718120543	3.35058646617567	0.0636840397890534
8	Amoebozoa	RW	5	7.04923048679742	4.66089602884799	2.08441607131258	0.0636840397890534
9	Amoebozoa	WLF	7	14.0740460239873	9.40591289212284	3.5551009094419	0.0636840397890534
10	Amoebozoa	WLW	6	2.67476149521726	3.01797142129756	1.23208167341352	0.0636840397890534
11	Apicomplexa	GF	12	19.7916666666667	38.9705356842211	11.2498246338745	0.0603491138088534
12	Apicomplexa	GW	6	1.11111111111111	2.72165526975909	1.11111111111111	0.0603491138088534
13	Apicomplexa	PF	7	5.88422600214448	5.14279823113378	1.94379502322327	0.0603491138088534
14	Apicomplexa	PW	6	1.64612875812409	1.06655524766855	0.435419356545947	0.0603491138088534
15	Apicomplexa	RCF	10	2.22222222222222	7.02728368926306	2.22222222222222	0.0603491138088534
16	Apicomplexa	RCW	6	1.44927536231884	3.54998513446837	1.44927536231884	0.0603491138088534
17	Apicomplexa	RF	6	7.33324858038817	6.81570398709384	2.78249950103879	0.0603491138088534
18	Apicomplexa	RW	5	0	0	0	0.0603491138088534
19	Apicomplexa	WLF	7	7.70297006856147	11.599569564299	4.38422519750415	0.0603491138088534
20	Apicomplexa	WLW	6	0.734588409007014	1.21072261256298	0.49427543680478	0.0603491138088534
21	Cercozoa	GF	12	68.4755291005291	41.1658469488825	11.8835564086781	0.339110043420512
22	Cercozoa	GW	6	30.6485682597298	11.7885410778659	4.81265174210179	0.339110043420512
23	Cercozoa	PF	7	5.00747537540824	3.09715580248071	1.17061486071209	0.339110043420512
24	Cercozoa	PW	6	2.59904717278321	0.458055790217108	0.187000493293208	0.339110043420512
25	Cercozoa	RCF	10	71	44.8330235429198	14.1774468787578	0.339110043420512
26	Cercozoa	RCW	6	9.80170929446292	7.02938752932781	2.86973544185608	0.339110043420512
27	Cercozoa	RF	6	27.2579353598055	10.4587537527722	4.26976833995177	0.339110043420512
28	Cercozoa	RW	5	19.1432855001071	17.8381265462891	7.97745270974921	0.339110043420512
29	Cercozoa	WLF	7	30.8826258360911	16.9662231495654	6.41262959168245	0.339110043420512
30	Cercozoa	WLW	6	17.8640437629276	8.75644133486587	3.5748022055061	0.339110043420512
31	Choanoflagellata	GF	12	0	0	0	0.0995176193122165
32	Choanoflagellata	GW	6	9.3310143174027	3.10130624510259	1.26610297276803	0.0995176193122165
33	Choanoflagellata	PF	7	0.732600732600733	1.93827934876527	0.732600732600733	0.0995176193122165
34	Choanoflagellata	PW	6	0.995835995169188	1.17428613256698	0.479400306135893	0.0995176193122165
35	Choanoflagellata	RCF	10	1.11111111111111	3.51364184463153	1.11111111111111	0.0995176193122165
36	Choanoflagellata	RCW	6	55.2185558749924	24.650629910874	10.0635775199717	0.0995176193122165
37	Choanoflagellata	RF	6	36.1480078674113	15.6133483816148	6.37412278521097	0.0995176193122165
38	Choanoflagellata	RW	5	7.63482204475993	5.66480309333367	2.53337695916904	0.0995176193122165
39	Choanoflagellata	WLF	7	4.83393150059817	5.80382827793771	2.19364089650678	0.0995176193122165
40	Choanoflagellata	WLW	6	1.36061096993012	1.69499751246823	0.691979836805654	0.0995176193122165
41	Ciliophora	GF	12	9.30224867724868	14.4781952147589	4.17949495231051	0.437339183669365
42	Ciliophora	GW	6	47.6721617261545	11.2412893251225	4.58923714959092	0.437339183669365
43	Ciliophora	PF	7	86.3348815633159	5.82021785696517	2.19983557510673	0.437339183669365
44	Ciliophora	PW	6	93.4092840268329	1.70328478918974	0.695363103359814	0.437339183669365
45	Ciliophora	RCF	10	25.6666666666667	39.939769468353	12.6300640742048	0.437339183669365
46	Ciliophora	RCW	6	17.1330280025932	15.4312831138973	6.29979495091243	0.437339183669365
47	Ciliophora	RF	6	15.0965452946042	8.18830024003537	3.34285957479928	0.437339183669365
48	Ciliophora	RW	5	66.1726619683356	17.7113272752518	7.92074635184184	0.437339183669365
49	Ciliophora	WLF	7	42.506426570762	11.6699430684821	4.41082388192652	0.437339183669365
50	Ciliophora	WLW	6	77.365995362918	7.50216886133016	3.06274761240927	0.437339183669365

## Sheet: Table S2
Table S2. Abundance of Bacteria in water and fish gut under different aquaculture modes
	Taxonomy	Sample	N	Abundance	SD	SE	all_mean_abund
1	Acetothermia	GF	13	0	0	0	1.26897111821735e-05
2	Acetothermia	GW	6	0	0	0	1.26897111821735e-05
3	Acetothermia	PF	7	0	0	0	1.26897111821735e-05
4	Acetothermia	PW	6	0	0	0	1.26897111821735e-05
5	Acetothermia	RCF	10	0	0	0	1.26897111821735e-05
6	Acetothermia	RCW	6	0	0	0	1.26897111821735e-05
7	Acetothermia	RF	6	0	0	0	1.26897111821735e-05
8	Acetothermia	RW	5	0.0182731841023298	0.040860081818178	0.0182731841023298	1.26897111821735e-05
9	Acetothermia	WLF	7	0	0	0	1.26897111821735e-05
10	Acetothermia	WLW	6	0	0	0	1.26897111821735e-05
11	Acidobacteriota	GF	13	0	0	0	0.00365889968033329
12	Acidobacteriota	GW	6	0.0995480103121811	0.0900549235444024	0.0367647685848562	0.00365889968033329
13	Acidobacteriota	PF	7	1.33654541472542	0.433280326165811	0.163764570144527	0.00365889968033329
14	Acidobacteriota	PW	6	0.0414301268926035	0.0648973150514272	0.0264942179254399	0.00365889968033329
15	Acidobacteriota	RCF	10	0.0528541226215645	0.167139411213974	0.0528541226215645	0.00365889968033329
16	Acidobacteriota	RCW	6	0.158846821359284	0.1279984756956	0.0522551588847089	0.00365889968033329
17	Acidobacteriota	RF	6	0.55751570597996	0.144769083754995	0.0591017309549963	0.00365889968033329
18	Acidobacteriota	RW	5	0.319929878755487	0.0871480366107359	0.0389737867934492	0.00365889968033329
19	Acidobacteriota	WLF	7	1.07802766373127	0.629156785253518	0.237798912778525	0.00365889968033329
20	Acidobacteriota	WLW	6	0.361638590324279	0.24354794154804	0.0994280307829801	0.00365889968033329
21	Actinomycetota	GF	13	0.0212788594531333	0.0767220188416638	0.0212788594531333	0.0655612823480839
22	Actinomycetota	GW	6	0.438278465111078	0.110406735102418	0.0450733608612588	0.0655612823480839
23	Actinomycetota	PF	7	2.61914894608653	0.830254443110239	0.313806683053731	0.0655612823480839
24	Actinomycetota	PW	6	13.2659126562926	2.61651071532629	1.06818602651234	0.0655612823480839
25	Actinomycetota	RCF	10	4.48325938328093	10.0606584378578	3.18145954246221	0.0655612823480839
26	Actinomycetota	RCW	6	15.6264448389879	1.70108696131131	0.694465843885708	0.0655612823480839
27	Actinomycetota	RF	6	8.31373750013921	2.85815624939316	1.16683740269336	0.0655612823480839
28	Actinomycetota	RW	5	0.550300973255079	0.315183888335741	0.140954519946284	0.0655612823480839
29	Actinomycetota	WLF	7	14.906852070859	3.38868537026054	1.2808026801646	0.0655612823480839
30	Actinomycetota	WLW	6	12.6053768587376	1.62168854541072	0.662051576328754	0.0655612823480839
31	Aerophobota	GF	13	0	0	0	0.000222349106314068
32	Aerophobota	GW	6	0	0	0	0.000222349106314068
33	Aerophobota	PF	7	0.122673182748277	0.217711206625171	0.0822871014802858	0.000222349106314068
34	Aerophobota	PW	6	0	0	0	0.000222349106314068
35	Aerophobota	RCF	10	0	0	0	0.000222349106314068
36	Aerophobota	RCW	6	0	0	0	0.000222349106314068
37	Aerophobota	RF	6	0.0542557699261146	0.0599644214553536	0.0244803725478027	0.000222349106314068
38	Aerophobota	RW	5	0	0	0	0.000222349106314068
39	Aerophobota	WLF	7	0.0595238095238095	0.157485197087178	0.0595238095238095	0.000222349106314068
40	Aerophobota	WLW	6	0	0	0	0.000222349106314068
41	AncK6	GF	13	0	0	0	3.64728973715589e-05
42	AncK6	GW	6	0	0	0	3.64728973715589e-05
43	AncK6	PF	7	0	0	0	3.64728973715589e-05
44	AncK6	PW	6	0.0437674768458707	0.0678475992243052	0.0276986663953999	3.64728973715589e-05
45	AncK6	RCF	10	0	0	0	3.64728973715589e-05
46	AncK6	RCW	6	0	0	0	3.64728973715589e-05
47	AncK6	RF	6	0	0	0	3.64728973715589e-05
48	AncK6	RW	5	0	0	0	3.64728973715589e-05
49	AncK6	WLF	7	0	0	0	3.64728973715589e-05
50	AncK6	WLW	6	0	0	0	3.64728973715589e-05
51	Armatimonadota	GF	13	0.0244394207857274	0.0881175847855805	0.0244394207857274	0.000647310142813942
52	Armatimonadota	GW	6	0.0206654267410622	0.0506197508324691	0.0206654267410622	0.000647310142813942
53	Armatimonadota	PF	7	0.081955647971181	0.142114891844939	0.0537143802029358	0.000647310142813942
54	Armatimonadota	PW	6	0.323903707151799	0.154404123443332	0.0630352194363115	0.000647310142813942
55	Armatimonadota	RCF	10	0	0	0	0.000647310142813942
56	Armatimonadota	RCW	6	0.113056727325344	0.0878676392309212	0.035871813503119	0.000647310142813942
57	Armatimonadota	RF	6	0.0383141762452107	0.0938501817158306	0.0383141762452107	0.000647310142813942
58	Armatimonadota	RW	5	0.0251730648206419	0.0562886841409639	0.0251730648206419	0.000647310142813942
59	Armatimonadota	WLF	7	0.0421752149135516	0.0723820491326217	0.0273578430557394	0.000647310142813942
60	Armatimonadota	WLW	6	0.062083161494849	0.103094952994023	0.0420883383152622	0.000647310142813942
61	Atribacterota	GF	13	0	0	0	0.000201400824564508
62	Atribacterota	GW	6	0	0	0	0.000201400824564508
63	Atribacterota	PF	7	0	0	0	0.000201400824564508
64	Atribacterota	PW	6	0.209943512713911	0.0557753719133244	0.0227702002336009	0.000201400824564508
65	Atribacterota	RCF	10	0	0	0	0.000201400824564508
66	Atribacterota	RCW	6	0	0	0	0.000201400824564508
67	Atribacterota	RF	6	0	0	0	0.000201400824564508
68	Atribacterota	RW	5	0.0182731841023298	0.040860081818178	0.0182731841023298	0.000201400824564508
69	Atribacterota	WLF	7	0	0	0	0.000201400824564508
70	Atribacterota	WLW	6	0.0165098233448902	0.0404406429384708	0.0165098233448902	0.000201400824564508
71	BHI80-139	GF	13	0	0	0	1.37581861207418e-05
72	BHI80-139	GW	6	0	0	0	1.37581861207418e-05
73	BHI80-139	PF	7	0	0	0	1.37581861207418e-05
74	BHI80-139	PW	6	0	0	0	1.37581861207418e-05
75	BHI80-139	RCF	10	0	0	0	1.37581861207418e-05
76	BHI80-139	RCW	6	0	0	0	1.37581861207418e-05
77	BHI80-139	RF	6	0	0	0	1.37581861207418e-05
78	BHI80-139	RW	5	0	0	0	1.37581861207418e-05
79	BHI80-139	WLF	7	0	0	0	1.37581861207418e-05
80	BHI80-139	WLW	6	0.0165098233448902	0.0404406429384708	0.0165098233448902	1.37581861207418e-05
81	Bacillota	GF	13	11.6361995254841	3.1453309838868	0.87235785697765	0.0979038052040112
82	Bacillota	GW	6	7.5622740981144	0.706231467645717	0.288317789338149	0.0979038052040112
83	Bacillota	PF	7	8.87584099735923	1.01779993733354	0.384692216943095	0.0979038052040112
84	Bacillota	PW	6	5.65942433749706	0.583019302225292	0.23801663344091	0.0979038052040112
85	Bacillota	RCF	10	13.1227109601065	3.7026467801811	1.17087971964611	0.0979038052040112
86	Bacillota	RCW	6	7.09290303598252	0.437395825122138	0.178566097862144	0.0979038052040112
87	Bacillota	RF	6	9.79058854738706	2.07572741193283	0.847412167390556	0.0979038052040112
88	Bacillota	RW	5	8.05995750155736	1.06559714590074	0.476549530972764	0.0979038052040112
89	Bacillota	WLF	7	12.6214086346529	2.04875736081236	0.774357496203218	0.0979038052040112
90	Bacillota	WLW	6	8.49966983179402	0.953179906323935	0.389134067261252	0.0979038052040112
91	Bacteroidota	GF	13	7.69175589772598	4.17714375415322	1.15853123004489	0.133276664871878
92	Bacteroidota	GW	6	33.9938583727691	0.924046604694232	0.377240446675357	0.133276664871878
93	Bacteroidota	PF	7	4.35511805923509	1.75378115281855	0.662866969198578	0.133276664871878
94	Bacteroidota	PW	6	21.1214673086215	5.94615257324874	2.4275066228661	0.133276664871878
95	Bacteroidota	RCF	10	4.44814307115606	2.02254534518754	0.639584996176411	0.133276664871878
96	Bacteroidota	RCW	6	22.1736148157614	2.26191703191375	0.923423761449883	0.133276664871878
97	Bacteroidota	RF	6	3.67140657578305	1.38836390032742	0.56679718885041	0.133276664871878
98	Bacteroidota	RW	5	33.3564897165267	0.976861765966696	0.436865862664404	0.133276664871878
99	Bacteroidota	WLF	7	1.44433808882065	0.369110471656806	0.139510644901952	0.133276664871878
100	Bacteroidota	WLW	6	20.3295009398144	0.787742257235811	0.321594429842665	0.133276664871878
101	Bdellovibrionota	GF	13	0	0	0	0.00355227181786543
102	Bdellovibrionota	GW	6	0.730528148786902	0.399668891148287	0.163164141562876	0.00355227181786543
103	Bdellovibrionota	PF	7	0.529120852631031	0.553069773665411	0.20904072554078	0.00355227181786543
104	Bdellovibrionota	PW	6	0.322664412605377	0.185157656107912	0.0755902965723511	0.00355227181786543
105	Bdellovibrionota	RCF	10	0.0422832980972516	0.133711528971179	0.0422832980972516	0.00355227181786543
106	Bdellovibrionota	RCW	6	0.413571024959703	0.200725203723397	0.0819457212730874	0.00355227181786543
107	Bdellovibrionota	RF	6	0.365108252263464	0.161737119809377	0.066028902666727	0.00355227181786543
108	Bdellovibrionota	RW	5	0.760854170412557	0.430983384171447	0.192741628836052	0.00355227181786543
109	Bdellovibrionota	WLF	7	0.161857444642796	0.140806527885747	0.0532198651085955	0.00355227181786543
110	Bdellovibrionota	WLW	6	0.92019569049772	0.426039119071332	0.173929742031602	0.00355227181786543
111	Campylobacterota	GF	13	0	0	0	0.00267519932582949
112	Campylobacterota	GW	6	0.889953522153544	0.356062923273716	0.14536207972406	0.00267519932582949
113	Campylobacterota	PF	7	0.0872143729286586	0.230747541519675	0.0872143729286586	0.00267519932582949
114	Campylobacterota	PW	6	0.0363702491362066	0.0890885522016068	0.0363702491362066	0.00267519932582949
115	Campylobacterota	RCF	10	0	0	0	0.00267519932582949
116	Campylobacterota	RCW	6	0.0980750705743714	0.152615937031455	0.0623051953906322	0.00267519932582949
117	Campylobacterota	RF	6	0.0454367632830186	0.0751992806370116	0.0306999777641723	0.00267519932582949
118	Campylobacterota	RW	5	0.785663264809394	0.364847720832666	0.163164861043541	0.00267519932582949
119	Campylobacterota	WLF	7	0	0	0	0.00267519932582949
120	Campylobacterota	WLW	6	1.38393409675698	0.266179352167066	0.108667265478983	0.00267519932582949
121	Candidatus Eremiobacterota	GF	13	0.0212788594531333	0.0767220188416638	0.0212788594531333	9.44422605850353e-05
122	Candidatus Eremiobacterota	GW	6	0	0	0	9.44422605850353e-05
123	Candidatus Eremiobacterota	PF	7	0	0	0	9.44422605850353e-05
124	Candidatus Eremiobacterota	PW	6	0	0	0	9.44422605850353e-05
125	Candidatus Eremiobacterota	RCF	10	0	0	0	9.44422605850353e-05
126	Candidatus Eremiobacterota	RCW	6	0	0	0	9.44422605850353e-05
127	Candidatus Eremiobacterota	RF	6	0	0	0	9.44422605850353e-05
128	Candidatus Eremiobacterota	RW	5	0.0473384873309708	0.0648542078921091	0.0290036834947319	9.44422605850353e-05
129	Candidatus Eremiobacterota	WLF	7	0.0238095238095238	0.0629940788348712	0.0238095238095238	9.44422605850353e-05
130	Candidatus Eremiobacterota	WLW	6	0	0	0	9.44422605850353e-05
131	Candidatus Kapabacteria	GF	13	0	0	0	0.000360039088128851
132	Candidatus Kapabacteria	GW	6	0.129708864122868	0.110762782695927	0.0452187166826324	0.000360039088128851
133	Candidatus Kapabacteria	PF	7	0.0506585612968592	0.134029954967811	0.0506585612968592	0.000360039088128851
134	Candidatus Kapabacteria	PW	6	0	0	0	0.000360039088128851
135	Candidatus Kapabacteria	RCF	10	0	0	0	0.000360039088128851
136	Candidatus Kapabacteria	RCW	6	0.137552503275157	0.120900641035588	0.0493574800187639	0.000360039088128851
137	Candidatus Kapabacteria	RF	6	0	0	0	0.000360039088128851
138	Candidatus Kapabacteria	RW	5	0.0230813618003462	0.0516114939988411	0.0230813618003462	0.000360039088128851
139	Candidatus Kapabacteria	WLF	7	0	0	0	0.000360039088128851
140	Candidatus Kapabacteria	WLW	6	0.0864494153433057	0.11683451836558	0.0476974923899169	0.000360039088128851
141	Candidatus Kryptonia	GF	13	0	0	0	9.64021574860799e-05
142	Candidatus Kryptonia	GW	6	0.0199362041467305	0.0488335275674477	0.0199362041467305	9.64021574860799e-05
143	Candidatus Kryptonia	PF	7	0	0	0	9.64021574860799e-05
144	Candidatus Kryptonia	PW	6	0.0181851245681033	0.0445442761008034	0.0181851245681033	9.64021574860799e-05
145	Candidatus Kryptonia	RCF	10	0	0	0	9.64021574860799e-05
146	Candidatus Kryptonia	RCW	6	0	0	0	9.64021574860799e-05
147	Candidatus Kryptonia	RF	6	0	0	0	9.64021574860799e-05
148	Candidatus Kryptonia	RW	5	0.0242571255306246	0.0542405816252223	0.0242571255306246	9.64021574860799e-05
149	Candidatus Kryptonia	WLF	7	0	0	0	9.64021574860799e-05
150	Candidatus Kryptonia	WLW	6	0.0573469889929416	0.0634014941641245	0.0258835516053584	9.64021574860799e-05
151	Chlamydiota	GF	13	0	0	0	0.00551484351127371
152	Chlamydiota	GW	6	0.100311368825169	0.118717950429125	0.048466400310064	0.00551484351127371
153	Chlamydiota	PF	7	3.20180410113473	1.60049703102821	0.604931016885411	0.00551484351127371
154	Chlamydiota	PW	6	0.0505226891766552	0.0786425219085495	0.0321056751269322	0.00551484351127371
155	Chlamydiota	RCF	10	0.0845665961945032	0.267423057942358	0.0845665961945032	0.00551484351127371
156	Chlamydiota	RCW	6	0.155328309172821	0.134991183437494	0.0551099198660507	0.00551484351127371
157	Chlamydiota	RF	6	0.912235269990908	0.511262717261336	0.20872213029985	0.00551484351127371
158	Chlamydiota	RW	5	0.0472651586564526	0.0647498189366183	0.0289569993346163	0.00551484351127371
159	Chlamydiota	WLF	7	1.09008688907635	0.636022590075246	0.240393943079754	0.00551484351127371
160	Chlamydiota	WLW	6	0.211876461912103	0.136282332803413	0.0556370293874207	0.00551484351127371
161	Chlorobiota	GF	13	0	0	0	3.12519025834066e-05
162	Chlorobiota	GW	6	0	0	0	3.12519025834066e-05
163	Chlorobiota	PF	7	0	0	0	3.12519025834066e-05
164	Chlorobiota	PW	6	0	0	0	3.12519025834066e-05
165	Chlorobiota	RCF	10	0	0	0	3.12519025834066e-05
166	Chlorobiota	RCW	6	0	0	0	3.12519025834066e-05
167	Chlorobiota	RF	6	0.0115821172110262	0.0283702773081211	0.0115821172110262	3.12519025834066e-05
168	Chlorobiota	RW	5	0	0	0	3.12519025834066e-05
169	Chlorobiota	WLF	7	0.0222172850477672	0.0587814110434257	0.0222172850477672	3.12519025834066e-05
170	Chlorobiota	WLW	6	0	0	0	3.12519025834066e-05
171	Chloroflexota	GF	13	0.128721838678647	0.223989390739211	0.0621234794977049	0.00981695914119316
172	Chloroflexota	GW	6	0.0998299607960551	0.0898921239232851	0.0366983059178469	0.00981695914119316
173	Chloroflexota	PF	7	1.1843195014228	0.431187725174797	0.16297364131374	0.00981695914119316
174	Chloroflexota	PW	6	0.113958831965368	0.0989899874754798	0.0404124931599038	0.00981695914119316
175	Chloroflexota	RCF	10	0.0845665961945032	0.267423057942358	0.0845665961945032	0.00981695914119316
176	Chloroflexota	RCW	6	0.0264131008980454	0.0646986197248594	0.0264131008980454	0.00981695914119316
177	Chloroflexota	RF	6	3.01639088548579	0.953865265914804	0.389413864142577	0.00981695914119316
178	Chloroflexota	RW	5	0.44622263027014	0.210551963065158	0.0941617004419436	0.00981695914119316
179	Chloroflexota	WLF	7	5.30583744532174	1.81260722708117	0.685101135356449	0.00981695914119316
180	Chloroflexota	WLW	6	0.16021458306489	0.12373447754748	0.050514388930198	0.00981695914119316
181	Cyanobacteriota	GF	13	6.91800695379744	6.32566923178438	1.75442498206334	0.0537880182732027
182	Cyanobacteriota	GW	6	6.66592430140063	1.09385388407101	0.446563978189248	0.0537880182732027
183	Cyanobacteriota	PF	7	10.7678888060692	0.999307750807671	0.377702827408058	0.0537880182732027
184	Cyanobacteriota	PW	6	3.68143318774882	0.932666734339573	0.380759599866645	0.0537880182732027
185	Cyanobacteriota	RCF	10	4.33983927560517	2.94036939311282	0.929826444448352	0.0537880182732027
186	Cyanobacteriota	RCW	6	5.5275414161577	1.0641458018863	0.43443570442438	0.0537880182732027
187	Cyanobacteriota	RF	6	4.00960189376583	0.320300677343631	0.130762203959955	0.0537880182732027
188	Cyanobacteriota	RW	5	1.53505660226765	0.575429275388562	0.257339795202454	0.0537880182732027
189	Cyanobacteriota	WLF	7	4.68585210973949	1.73112978834758	0.65430555816337	0.0537880182732027
190	Cyanobacteriota	WLW	6	3.13046236586736	0.74328262110922	0.303443859399338	0.0537880182732027
191	DTB120	GF	13	0	0	0	8.80467134043067e-05
192	DTB120	GW	6	0.0582503803919412	0.0967437638732497	0.0394954762142938	8.80467134043067e-05
193	DTB120	PF	7	0	0	0	8.80467134043067e-05
194	DTB120	PW	6	0	0	0	8.80467134043067e-05
195	DTB120	RCF	10	0	0	0	8.80467134043067e-05
196	DTB120	RCW	6	0.0282485875706215	0.0691946255023497	0.0282485875706215	8.80467134043067e-05
197	DTB120	RF	6	0.0191570881226054	0.0469250908579153	0.0191570881226054	8.80467134043067e-05
198	DTB120	RW	5	0	0	0	8.80467134043067e-05
199	DTB120	WLF	7	0	0	0	8.80467134043067e-05
200	DTB120	WLW	6	0	0	0	8.80467134043067e-05
201	Deinococcota	GF	13	0.0671685078485749	0.129046751337374	0.0357911291445349	0.000433043220632578
202	Deinococcota	GW	6	0.0405808363476014	0.0629302576628893	0.025691170109325	0.000433043220632578
203	Deinococcota	PF	7	0.0348857491714635	0.0922990166078699	0.0348857491714635	0.000433043220632578
204	Deinococcota	PW	6	0.0318674314850223	0.0780589465514078	0.0318674314850223	0.000433043220632578
205	Deinococcota	RCF	10	0	0	0	0.000433043220632578
206	Deinococcota	RCW	6	0	0	0	0.000433043220632578
207	Deinococcota	RF	6	0.129442154834769	0.125782293420654	0.0513504062596059	0.000433043220632578
208	Deinococcota	RW	5	0	0	0	0.000433043220632578
209	Deinococcota	WLF	7	0.0844371323113999	0.109794063502451	0.0414982553512457	0.000433043220632578
210	Deinococcota	WLW	6	0.0330196466897804	0.0808812858769417	0.0330196466897804	0.000433043220632578
211	Dependentiae	GF	13	0	0	0	0.000850139520539641
212	Dependentiae	GW	6	0.0608811956131117	0.102973075992018	0.0420385822375469	0.000850139520539641
213	Dependentiae	PF	7	0.0462320850670365	0.122318599679362	0.0462320850670365	0.000850139520539641
214	Dependentiae	PW	6	0.0424899086466964	0.104078595401877	0.0424899086466964	0.000850139520539641
215	Dependentiae	RCF	10	0	0	0	0.000850139520539641
216	Dependentiae	RCW	6	0.182842291191265	0.170200485279882	0.0694840571516317	0.000850139520539641
217	Dependentiae	RF	6	0.215700231435205	0.219713565884883	0.089697687664223	0.000850139520539641
218	Dependentiae	RW	5	0.0241837968561064	0.0540766137242996	0.0241837968561064	0.000850139520539641
219	Dependentiae	WLF	7	0.215018376426976	0.195118147692229	0.0737477278670298	0.000850139520539641
220	Dependentiae	WLW	6	0.193308428638188	0.0962533712963228	0.0392952742831073	0.000850139520539641
221	Elusimicrobiota	GF	13	3.16196949419736	0.940337942646964	0.26080282065215	0.0408793080588611
222	Elusimicrobiota	GW	6	3.83878533215009	0.355412851142448	0.145096688887792	0.0408793080588611
223	Elusimicrobiota	PF	7	7.56967796024942	0.940854141000626	0.355609439581851	0.0408793080588611
224	Elusimicrobiota	PW	6	3.06683075790202	0.230920655156479	0.0942729627004276	0.0408793080588611
225	Elusimicrobiota	RCF	10	3.91888237511942	3.13101530220185	0.990113974379827	0.0408793080588611
226	Elusimicrobiota	RCW	6	5.45519863882402	0.3983565051973	0.162628362241957	0.0408793080588611
227	Elusimicrobiota	RF	6	3.51290934929214	0.604253254684315	0.246685358232097	0.0408793080588611
228	Elusimicrobiota	RW	5	3.28668596428138	0.242666918645867	0.108523945196514	0.0408793080588611
229	Elusimicrobiota	WLF	7	3.97124	0.401138223347183	0.151615997191276	0.0408793080588611
230	Elusimicrobiota	WLW	6	3.59572605423949	0.374532720749573	0.152902342968793	0.0408793080588611
231	Entotheonellaeota	GF	13	0	0	0	3.05026842362128e-05
232	Entotheonellaeota	GW	6	0	0	0	3.05026842362128e-05
233	Entotheonellaeota	PF	7	0	0	0	3.05026842362128e-05
234	Entotheonellaeota	PW	6	0	0	0	3.05026842362128e-05
235	Entotheonellaeota	RCF	10	0	0	0	3.05026842362128e-05
236	Entotheonellaeota	RCW	6	0	0	0	3.05026842362128e-05
237	Entotheonellaeota	RF	6	0	0	0	3.05026842362128e-05
238	Entotheonellaeota	RW	5	0	0	0	3.05026842362128e-05
239	Entotheonellaeota	WLF	7	0.0313741895001046	0.0830083030034906	0.0313741895001046	3.05026842362128e-05
240	Entotheonellaeota	WLW	6	0	0	0	3.05026842362128e-05
241	FCPU426	GF	13	0	0	0	1.26897111821735e-05
242	FCPU426	GW	6	0	0	0	1.26897111821735e-05
243	FCPU426	PF	7	0	0	0	1.26897111821735e-05
244	FCPU426	PW	6	0	0	0	1.26897111821735e-05
245	FCPU426	RCF	10	0	0	0	1.26897111821735e-05
246	FCPU426	RCW	6	0	0	0	1.26897111821735e-05
247	FCPU426	RF	6	0	0	0	1.26897111821735e-05
248	FCPU426	RW	5	0.0182731841023298	0.040860081818178	0.0182731841023298	1.26897111821735e-05
249	FCPU426	WLF	7	0	0	0	1.26897111821735e-05
250	FCPU426	WLW	6	0	0	0	1.26897111821735e-05
251	Fibrobacterota	GF	13	0	0	0	0.000711336125907794
252	Fibrobacterota	GW	6	0.0995322528010443	0.156942416860869	0.0640714733847168	0.000711336125907794
253	Fibrobacterota	PF	7	0	0	0	0.000711336125907794
254	Fibrobacterota	PW	6	0.0212449543233482	0.0520392977009386	0.0212449543233482	0.000711336125907794
255	Fibrobacterota	RCF	10	0	0	0	0.000711336125907794
256	Fibrobacterota	RCW	6	0.0264131008980454	0.0646986197248594	0.0264131008980454	0.000711336125907794
257	Fibrobacterota	RF	6	0	0	0	0.000711336125907794
258	Fibrobacterota	RW	5	0.286058272320335	0.122351830010141	0.0547174018148348	0.000711336125907794
259	Fibrobacterota	WLF	7	0.192339418599595	0.165612639923687	0.0625956941724233	0.000711336125907794
260	Fibrobacterota	WLW	6	0.243635161100441	0.178908651579617	0.0730391511565735	0.000711336125907794
261	Fusobacteriota	GF	13	45.6639724996192	10.708636607099	2.97004141363124	0.15622183301417
262	Fusobacteriota	GW	6	0.812435385015693	0.423610978285939	0.172938457706959	0.15622183301417
263	Fusobacteriota	PF	7	0.118063124925258	0.224004004809717	0.0846655556298611	0.15622183301417
264	Fusobacteriota	PW	6	1.7574528248419	0.632937656201874	0.25839571611462	0.15622183301417
265	Fusobacteriota	RCF	10	50.4162083928135	18.9655431538769	5.99743134284642	0.15622183301417
266	Fusobacteriota	RCW	6	0.0586559410088822	0.0909250103752041	0.0371199800460861	0.15622183301417
267	Fusobacteriota	RF	6	0.0537429951739568	0.0850837812644576	0.0347353082474161	0.15622183301417
268	Fusobacteriota	RW	5	1.21898854900242	0.378917411571501	0.169457018026428	0.15622183301417
269	Fusobacteriota	WLF	7	0.155390499527163	0.161079839630373	0.0608824566983046	0.15622183301417
270	Fusobacteriota	WLW	6	0.483438381069386	0.214398403897527	0.0875277818693464	0.15622183301417
271	Gemmatimonadota	GF	13	0	0	0	0.000361069209211935
272	Gemmatimonadota	GW	6	0.0299043062200957	0.0732502913511716	0.0299043062200957	0.000361069209211935
273	Gemmatimonadota	PF	7	0.127803175041488	0.161672306664833	0.0611063881887598	0.000361069209211935
274	Gemmatimonadota	PW	6	0	0	0	0.000361069209211935
275	Gemmatimonadota	RCF	10	0	0	0	0.000361069209211935
276	Gemmatimonadota	RCW	6	0.0284900284900285	0.0697860325579253	0.0284900284900285	0.000361069209211935
277	Gemmatimonadota	RF	6	0.09701810348314	0.0879992085810864	0.0359255264654014	0.000361069209211935
278	Gemmatimonadota	RW	5	0.0472651586564526	0.0647498189366183	0.0289569993346163	0.000361069209211935
279	Gemmatimonadota	WLF	7	0.0269287733943719	0.0712468375135207	0.0269287733943719	0.000361069209211935
280	Gemmatimonadota	WLW	6	0.0579623741388447	0.095484913352559	0.0389815526412723	0.000361069209211935
281	Halanaerobiaeota	GF	13	0	0	0	3.7291863022306e-05
282	Halanaerobiaeota	GW	6	0	0	0	3.7291863022306e-05
283	Halanaerobiaeota	PF	7	0	0	0	3.7291863022306e-05
284	Halanaerobiaeota	PW	6	0	0	0	3.7291863022306e-05
285	Halanaerobiaeota	RCF	10	0	0	0	3.7291863022306e-05
286	Halanaerobiaeota	RCW	6	0	0	0	3.7291863022306e-05
287	Halanaerobiaeota	RF	6	0	0	0	3.7291863022306e-05
288	Halanaerobiaeota	RW	5	0	0	0	3.7291863022306e-05
289	Halanaerobiaeota	WLF	7	0.0383573448229433	0.0726105842567998	0.0274442212135134	3.7291863022306e-05
290	Halanaerobiaeota	WLW	6	0	0	0	3.7291863022306e-05
291	Hydrogenedentes	GF	13	0	0	0	1.58911772184083e-05
292	Hydrogenedentes	GW	6	0	0	0	1.58911772184083e-05
293	Hydrogenedentes	PF	7	0	0	0	1.58911772184083e-05
294	Hydrogenedentes	PW	6	0.01906941266209	0.0467103307166891	0.01906941266209	1.58911772184083e-05
295	Hydrogenedentes	RCF	10	0	0	0	1.58911772184083e-05
296	Hydrogenedentes	RCW	6	0	0	0	1.58911772184083e-05
297	Hydrogenedentes	RF	6	0	0	0	1.58911772184083e-05
298	Hydrogenedentes	RW	5	0	0	0	1.58911772184083e-05
299	Hydrogenedentes	WLF	7	0	0	0	1.58911772184083e-05
300	Hydrogenedentes	WLW	6	0	0	0	1.58911772184083e-05
301	Hydrothermae	GF	13	0	0	0	1.55967309251981e-05
302	Hydrothermae	GW	6	0	0	0	1.55967309251981e-05
303	Hydrothermae	PF	7	0	0	0	1.55967309251981e-05
304	Hydrothermae	PW	6	0	0	0	1.55967309251981e-05
305	Hydrothermae	RCF	10	0	0	0	1.55967309251981e-05
306	Hydrothermae	RCW	6	0	0	0	1.55967309251981e-05
307	Hydrothermae	RF	6	0.0187160771102377	0.0458448389066663	0.0187160771102377	1.55967309251981e-05
308	Hydrothermae	RW	5	0	0	0	1.55967309251981e-05
309	Hydrothermae	WLF	7	0	0	0	1.55967309251981e-05
310	Hydrothermae	WLW	6	0	0	0	1.55967309251981e-05
311	Ignavibacteriota	GF	13	0	0	0	1.68452260629338e-05
312	Ignavibacteriota	GW	6	0	0	0	1.68452260629338e-05
313	Ignavibacteriota	PF	7	0	0	0	1.68452260629338e-05
314	Ignavibacteriota	PW	6	0	0	0	1.68452260629338e-05
315	Ignavibacteriota	RCF	10	0	0	0	1.68452260629338e-05
316	Ignavibacteriota	RCW	6	0	0	0	1.68452260629338e-05
317	Ignavibacteriota	RF	6	0	0	0	1.68452260629338e-05
318	Ignavibacteriota	RW	5	0.0242571255306246	0.0542405816252223	0.0242571255306246	1.68452260629338e-05
319	Ignavibacteriota	WLF	7	0	0	0	1.68452260629338e-05
320	Ignavibacteriota	WLW	6	0	0	0	1.68452260629338e-05
321	Incertae Sedis	GF	13	0	0	0	9.32946904738103e-05
322	Incertae Sedis	GW	6	0	0	0	9.32946904738103e-05
323	Incertae Sedis	PF	7	0	0	0	9.32946904738103e-05
324	Incertae Sedis	PW	6	0.0232450023245002	0.0569383947648344	0.0232450023245002	9.32946904738103e-05
325	Incertae Sedis	RCF	10	0	0	0	9.32946904738103e-05
326	Incertae Sedis	RCW	6	0	0	0	9.32946904738103e-05
327	Incertae Sedis	RF	6	0	0	0	9.32946904738103e-05
328	Incertae Sedis	RW	5	0.0251730648206419	0.0562886841409639	0.0251730648206419	9.32946904738103e-05
329	Incertae Sedis	WLF	7	0.0228571428571429	0.0604743156814764	0.0228571428571429	9.32946904738103e-05
330	Incertae Sedis	WLW	6	0.0410644055602039	0.0636763782808202	0.0259957725760751	9.32946904738103e-05
331	LCP-89	GF	13	0	0	0	9.6091916751126e-05
332	LCP-89	GW	6	0.0195503421309873	0.0478883625177552	0.0195503421309873	9.6091916751126e-05
333	LCP-89	PF	7	0	0	0	9.6091916751126e-05
334	LCP-89	PW	6	0	0	0	9.6091916751126e-05
335	LCP-89	RCF	10	0	0	0	9.6091916751126e-05
336	LCP-89	RCW	6	0	0	0	9.6091916751126e-05
337	LCP-89	RF	6	0	0	0	9.6091916751126e-05
338	LCP-89	RW	5	0.114911949564437	0.0752429062066367	0.0336496506205361	9.6091916751126e-05
339	LCP-89	WLF	7	0	0	0	9.6091916751126e-05
340	LCP-89	WLW	6	0	0	0	9.6091916751126e-05
341	Latescibacterota	GF	13	0	0	0	0.00030555057815655
342	Latescibacterota	GW	6	0	0	0	0.00030555057815655
343	Latescibacterota	PF	7	0.0462320850670365	0.122318599679362	0.0462320850670365	0.00030555057815655
344	Latescibacterota	PW	6	0.0181851245681033	0.0445442761008034	0.0181851245681033	0.00030555057815655
345	Latescibacterota	RCF	10	0	0	0	0.00030555057815655
346	Latescibacterota	RCW	6	0	0	0	0.00030555057815655
347	Latescibacterota	RF	6	0.0877505307654501	0.0687509996362024	0.0280674780691613	0.00030555057815655
348	Latescibacterota	RW	5	0	0	0	0.00030555057815655
349	Latescibacterota	WLF	7	0.0882020237708426	0.0830598040345213	0.0313936550601575	0.00030555057815655
350	Latescibacterota	WLW	6	0.103885244810114	0.0823440218157624	0.033616806136204	0.00030555057815655
351	MBNT15	GF	13	0	0	0	1.68452260629338e-05
352	MBNT15	GW	6	0	0	0	1.68452260629338e-05
353	MBNT15	PF	7	0	0	0	1.68452260629338e-05
354	MBNT15	PW	6	0	0	0	1.68452260629338e-05
355	MBNT15	RCF	10	0	0	0	1.68452260629338e-05
356	MBNT15	RCW	6	0	0	0	1.68452260629338e-05
357	MBNT15	RF	6	0	0	0	1.68452260629338e-05
358	MBNT15	RW	5	0.0242571255306246	0.0542405816252223	0.0242571255306246	1.68452260629338e-05
359	MBNT15	WLF	7	0	0	0	1.68452260629338e-05
360	MBNT15	WLW	6	0	0	0	1.68452260629338e-05
361	Marinimicrobia (SAR406 clade)	GF	13	0.0183295655892955	0.0660881885891854	0.0183295655892955	0.00142154631321546
362	Marinimicrobia (SAR406 clade)	GW	6	0.248849773483545	0.236053111453367	0.0963682792095129	0.00142154631321546
363	Marinimicrobia (SAR406 clade)	PF	7	0.183068492145739	0.17522594077959	0.0662291803643036	0.00142154631321546
364	Marinimicrobia (SAR406 clade)	PW	6	0.248182507373157	0.128628205566125	0.0525122450278049	0.00142154631321546
365	Marinimicrobia (SAR406 clade)	RCF	10	0	0	0	0.00142154631321546
366	Marinimicrobia (SAR406 clade)	RCW	6	0.073497456348902	0.118342456605916	0.0483131055986592	0.00142154631321546
367	Marinimicrobia (SAR406 clade)	RF	6	0.135211588574814	0.0802257529793958	0.0327520265050145	0.00142154631321546
368	Marinimicrobia (SAR406 clade)	RW	5	0.195585921895105	0.177687666931837	0.0794643404045858	0.00142154631321546
369	Marinimicrobia (SAR406 clade)	WLF	7	0.228201777454407	0.244234634012738	0.0923120147352258	0.00142154631321546
370	Marinimicrobia (SAR406 clade)	WLW	6	0.3175966085219	0.165163693303197	0.0674277954377278	0.00142154631321546
371	Methylomirabilota	GF	13	0	0	0	4.87872669469299e-05
372	Methylomirabilota	GW	6	0	0	0	4.87872669469299e-05
373	Methylomirabilota	PF	7	0	0	0	4.87872669469299e-05
374	Methylomirabilota	PW	6	0	0	0	4.87872669469299e-05
375	Methylomirabilota	RCF	10	0	0	0	4.87872669469299e-05
376	Methylomirabilota	RCW	6	0	0	0	4.87872669469299e-05
377	Methylomirabilota	RF	6	0.0191570881226054	0.0469250908579153	0.0191570881226054	4.87872669469299e-05
378	Methylomirabilota	RW	5	0.0472651586564526	0.0647498189366183	0.0289569993346163	4.87872669469299e-05
379	Methylomirabilota	WLF	7	0	0	0	4.87872669469299e-05
380	Methylomirabilota	WLW	6	0	0	0	4.87872669469299e-05
381	Modulibacteria	GF	13	0	0	0	1.87814589437307e-05
382	Modulibacteria	GW	6	0	0	0	1.87814589437307e-05
383	Modulibacteria	PF	7	0	0	0	1.87814589437307e-05
384	Modulibacteria	PW	6	0	0	0	1.87814589437307e-05
385	Modulibacteria	RCF	10	0	0	0	1.87814589437307e-05
386	Modulibacteria	RCW	6	0	0	0	1.87814589437307e-05
387	Modulibacteria	RF	6	0	0	0	1.87814589437307e-05
388	Modulibacteria	RW	5	0	0	0	1.87814589437307e-05
389	Modulibacteria	WLF	7	0.0193180720564088	0.0511108144704837	0.0193180720564088	1.87814589437307e-05
390	Modulibacteria	WLW	6	0	0	0	1.87814589437307e-05
391	Myxococcota	GF	13	0.0244394207857274	0.0881175847855805	0.0244394207857274	0.00426210197109884
392	Myxococcota	GW	6	0.397512059163701	0.289675660267067	0.118259593093021	0.00426210197109884
393	Myxococcota	PF	7	1.08919763555461	0.219520244968966	0.0829708537045517	0.00426210197109884
394	Myxococcota	PW	6	0.598640059102613	0.0700757998138648	0.0286083254768982	0.00426210197109884
395	Myxococcota	RCF	10	0.105708245243129	0.334278822427947	0.105708245243129	0.00426210197109884
396	Myxococcota	RCW	6	0.495807587713448	0.0888392292295486	0.0362684634590905	0.00426210197109884
397	Myxococcota	RF	6	0.547577301786105	0.115002166699356	0.0469494379546522	0.00426210197109884
398	Myxococcota	RW	5	0.358221575264742	0.223066427208427	0.0997583389472102	0.00426210197109884
399	Myxococcota	WLF	7	0.572745084232103	0.207653460291601	0.0784856306876575	0.00426210197109884
400	Myxococcota	WLW	6	0.608401717973331	0.17924467788647	0.0731763333218972	0.00426210197109884
401	NB1-j	GF	13	0	0	0	6.77248866920878e-05
402	NB1-j	GW	6	0	0	0	6.77248866920878e-05
403	NB1-j	PF	7	0	0	0	6.77248866920878e-05
404	NB1-j	PW	6	0	0	0	6.77248866920878e-05
405	NB1-j	RCF	10	0	0	0	6.77248866920878e-05
406	NB1-j	RCW	6	0	0	0	6.77248866920878e-05
407	NB1-j	RF	6	0	0	0	6.77248866920878e-05
408	NB1-j	RW	5	0.0230813618003462	0.0516114939988411	0.0230813618003462	6.77248866920878e-05
409	NB1-j	WLF	7	0.0269287733943719	0.0712468375135207	0.0269287733943719	6.77248866920878e-05
410	NB1-j	WLW	6	0.0306184935701164	0.0749996859394727	0.0306184935701164	6.77248866920878e-05
411	Nitrospinota	GF	13	0	0	0	0.000188808731625451
412	Nitrospinota	GW	6	0.0195503421309873	0.0478883625177552	0.0195503421309873	0.000188808731625451
413	Nitrospinota	PF	7	0	0	0	0.000188808731625451
414	Nitrospinota	PW	6	0	0	0	0.000188808731625451
415	Nitrospinota	RCF	10	0	0	0	0.000188808731625451
416	Nitrospinota	RCW	6	0	0	0	0.000188808731625451
417	Nitrospinota	RF	6	0.0661226097783882	0.114139970495989	0.0465974478285834	0.000188808731625451
418	Nitrospinota	RW	5	0.0617194330253016	0.0868714041997517	0.0388500730183011	0.000188808731625451
419	Nitrospinota	WLF	7	0.0238095238095238	0.0629940788348712	0.0238095238095238	0.000188808731625451
420	Nitrospinota	WLW	6	0.0616868874089698	0.103438341010183	0.0422285258858251	0.000188808731625451
421	Nitrospirota	GF	13	0	0	0	6.98319537118179e-05
422	Nitrospirota	GW	6	0.0199362041467305	0.0488335275674477	0.0199362041467305	6.98319537118179e-05
423	Nitrospirota	PF	7	0	0	0	6.98319537118179e-05
424	Nitrospirota	PW	6	0	0	0	6.98319537118179e-05
425	Nitrospirota	RCF	10	0	0	0	6.98319537118179e-05
426	Nitrospirota	RCW	6	0	0	0	6.98319537118179e-05
427	Nitrospirota	RF	6	0.0222518914107699	0.054505779768206	0.0222518914107699	6.98319537118179e-05
428	Nitrospirota	RW	5	0.0274097761534947	0.061290122727267	0.0274097761534947	6.98319537118179e-05
429	Nitrospirota	WLF	7	0	0	0	6.98319537118179e-05
430	Nitrospirota	WLW	6	0.0187687687687688	0.0459739065837684	0.0187687687687688	6.98319537118179e-05
431	Patescibacteria	GF	13	0.0122197103928637	0.0440587923927902	0.0122197103928637	0.0128976660613282
432	Patescibacteria	GW	6	1.94471416034546	0.742399567183059	0.303083354143596	0.0128976660613282
433	Patescibacteria	PF	7	0.626869584911716	0.368025422114795	0.139100534723617	0.0128976660613282
434	Patescibacteria	PW	6	1.08820794227501	0.62913747870115	0.256844300146489	0.0128976660613282
435	Patescibacteria	RCF	10	0.306553911205074	0.969408585041046	0.306553911205074	0.0128976660613282
436	Patescibacteria	RCW	6	1.03478452748186	0.348394081528892	0.142231288191898	0.0128976660613282
437	Patescibacteria	RF	6	0.984156701783513	0.205539541792942	0.0839111665596944	0.0128976660613282
438	Patescibacteria	RW	5	3.12541739352369	0.561097895566732	0.250930607303858	0.0128976660613282
439	Patescibacteria	WLF	7	1.33794403909869	0.511365211224431	0.193277882575694	0.0128976660613282
440	Patescibacteria	WLW	6	4.99113966123307	1.26759453495975	0.517493301898653	0.0128976660613282
441	Planctomycetota	GF	13	0.333078145256542	0.647633575778191	0.179621235783105	0.016831811923935
442	Planctomycetota	GW	6	0.617757347007869	0.251478109318766	0.102665508218471	0.016831811923935
443	Planctomycetota	PF	7	3.06691265485721	0.754459331401341	0.285158823600002	0.016831811923935
444	Planctomycetota	PW	6	0.206489688311546	0.140419067288817	0.0573258441691898	0.016831811923935
445	Planctomycetota	RCF	10	0.54576144036009	1.46458655567917	0.463142934640719	0.016831811923935
446	Planctomycetota	RCW	6	0.393822618274461	0.319274284143516	0.130343180690664	0.016831811923935
447	Planctomycetota	RF	6	3.55616316979751	0.618496872179383	0.25250029072448	0.016831811923935
448	Planctomycetota	RW	5	0.523453536283853	0.469969051271422	0.210176549192797	0.016831811923935
449	Planctomycetota	WLF	7	7.56872769025162	1.72122129987446	0.650560501539308	0.016831811923935
450	Planctomycetota	WLW	6	0.948211420477794	0.4844166325392	0.19776226210639	0.016831811923935
451	Pseudomonadota	GF	13	24.0970660553401	10.6918302081042	2.96538015722112	0.360802605672599
452	Pseudomonadota	GW	6	39.6308798340988	1.6585134928606	0.67708529817159	0.360802605672599
453	Pseudomonadota	PF	7	51.1131442025699	2.97664339522546	1.12506545221279	0.360802605672599
454	Pseudomonadota	PW	6	45.0416813186601	2.92931079228674	1.19588612318841	0.360802605672599
455	Pseudomonadota	RCF	10	17.7460298557014	10.6844781927176	3.37872866993871	0.360802605672599
456	Pseudomonadota	RCW	6	37.4966975283102	2.60450023585638	1.0632827688011	0.360802605672599
457	Pseudomonadota	RF	6	52.9540038600822	3.68074399470049	1.50265744347161	0.360802605672599
458	Pseudomonadota	RW	5	42.2995896588641	1.00262816969088	0.448388948717001	0.360802605672599
459	Pseudomonadota	WLF	7	36.927228861413	4.59141109424923	1.73539027460663	0.360802605672599
460	Pseudomonadota	WLW	6	38.0894114295281	3.03688651445294	1.23980372785817	0.360802605672599
461	RCP2-54	GF	13	0	0	0	3.47222222222222e-05
462	RCP2-54	GW	6	0	0	0	3.47222222222222e-05
463	RCP2-54	PF	7	0	0	0	3.47222222222222e-05
464	RCP2-54	PW	6	0	0	0	3.47222222222222e-05
465	RCP2-54	RCF	10	0	0	0	3.47222222222222e-05
466	RCP2-54	RCW	6	0	0	0	3.47222222222222e-05
467	RCP2-54	RF	6	0	0	0	3.47222222222222e-05
468	RCP2-54	RW	5	0	0	0	3.47222222222222e-05
469	RCP2-54	WLF	7	0.0357142857142857	0.0944911182523068	0.0357142857142857	3.47222222222222e-05
470	RCP2-54	WLW	6	0	0	0	3.47222222222222e-05
471	Rhodothermota	GF	13	0	0	0	0.000126633633341679
472	Rhodothermota	GW	6	0	0	0	0.000126633633341679
473	Rhodothermota	PF	7	0	0	0	0.000126633633341679
474	Rhodothermota	PW	6	0.0234082397003745	0.0573382430426774	0.0234082397003745	0.000126633633341679
475	Rhodothermota	RCF	10	0.0422832980972516	0.133711528971179	0.0422832980972516	0.000126633633341679
476	Rhodothermota	RCW	6	0	0	0	0.000126633633341679
477	Rhodothermota	RF	6	0.0580799568142213	0.0981359751952434	0.0400638441064622	0.000126633633341679
478	Rhodothermota	RW	5	0	0	0	0.000126633633341679
479	Rhodothermota	WLF	7	0	0	0	0.000126633633341679
480	Rhodothermota	WLW	6	0	0	0	0.000126633633341679
481	Rs-K70 termite group	GF	13	0	0	0	1.65049184657028e-05
482	Rs-K70 termite group	GW	6	0	0	0	1.65049184657028e-05
483	Rs-K70 termite group	PF	7	0	0	0	1.65049184657028e-05
484	Rs-K70 termite group	PW	6	0	0	0	1.65049184657028e-05
485	Rs-K70 termite group	RCF	10	0	0	0	1.65049184657028e-05
486	Rs-K70 termite group	RCW	6	0	0	0	1.65049184657028e-05
487	Rs-K70 termite group	RF	6	0	0	0	1.65049184657028e-05
488	Rs-K70 termite group	RW	5	0	0	0	1.65049184657028e-05
489	Rs-K70 termite group	WLF	7	0	0	0	1.65049184657028e-05
490	Rs-K70 termite group	WLW	6	0.0198059021588433	0.048514354184654	0.0198059021588433	1.65049184657028e-05
491	SAR324 clade(Marine group B)	GF	13	0	0	0	0.000121198402764598
492	SAR324 clade(Marine group B)	GW	6	0	0	0	0.000121198402764598
493	SAR324 clade(Marine group B)	PF	7	0	0	0	0.000121198402764598
494	SAR324 clade(Marine group B)	PW	6	0.0181851245681033	0.0445442761008034	0.0181851245681033	0.000121198402764598
495	SAR324 clade(Marine group B)	RCF	10	0	0	0	0.000121198402764598
496	SAR324 clade(Marine group B)	RCW	6	0	0	0	0.000121198402764598
497	SAR324 clade(Marine group B)	RF	6	0.0231642344220524	0.0567405546162423	0.0231642344220524	0.000121198402764598
498	SAR324 clade(Marine group B)	RW	5	0.0230813618003462	0.0516114939988411	0.0230813618003462	0.000121198402764598
499	SAR324 clade(Marine group B)	WLF	7	0.0209161263334031	0.0553388686689937	0.0209161263334031	0.000121198402764598
500	SAR324 clade(Marine group B)	WLW	6	0.0604521087714365	0.0663963565325147	0.0271061990474283	0.000121198402764598
501	Schekmanbacteria	GF	13	0	0	0	9.8451520556263e-05
502	Schekmanbacteria	GW	6	0	0	0	9.8451520556263e-05
503	Schekmanbacteria	PF	7	0	0	0	9.8451520556263e-05
504	Schekmanbacteria	PW	6	0	0	0	9.8451520556263e-05
505	Schekmanbacteria	RCF	10	0	0	0	9.8451520556263e-05
506	Schekmanbacteria	RCW	6	0	0	0	9.8451520556263e-05
507	Schekmanbacteria	RF	6	0	0	0	9.8451520556263e-05
508	Schekmanbacteria	RW	5	0	0	0	9.8451520556263e-05
509	Schekmanbacteria	WLF	7	0.0750039169419041	0.0946303437289848	0.0357669079982078	9.8451520556263e-05
510	Schekmanbacteria	WLW	6	0.0306372549019608	0.0750456416293866	0.0306372549019608	9.8451520556263e-05
511	Spirochaetota	GF	13	0	0	0	0.000296527457315756
512	Spirochaetota	GW	6	0.119028607414499	0.0978588839266443	0.0399507220697541	0.000296527457315756
513	Spirochaetota	PF	7	0	0	0	0.000296527457315756
514	Spirochaetota	PW	6	0.0234082397003745	0.0573382430426774	0.0234082397003745	0.000296527457315756
515	Spirochaetota	RCF	10	0	0	0	0.000296527457315756
516	Spirochaetota	RCW	6	0.0284900284900285	0.0697860325579253	0.0284900284900285	0.000296527457315756
517	Spirochaetota	RF	6	0	0	0	0.000296527457315756
518	Spirochaetota	RW	5	0.134230985176914	0.0931375234552876	0.0416523667404008	0.000296527457315756
519	Spirochaetota	WLF	7	0	0	0	0.000296527457315756
520	Spirochaetota	WLW	6	0.0730469188599097	0.0850722559095384	0.0347306030409733	0.000296527457315756
521	Sumerlaeota	GF	13	0	0	0	9.37594323922463e-05
522	Sumerlaeota	GW	6	0	0	0	9.37594323922463e-05
523	Sumerlaeota	PF	7	0	0	0	9.37594323922463e-05
524	Sumerlaeota	PW	6	0	0	0	9.37594323922463e-05
525	Sumerlaeota	RCF	10	0	0	0	9.37594323922463e-05
526	Sumerlaeota	RCW	6	0	0	0	9.37594323922463e-05
527	Sumerlaeota	RF	6	0.0580668744262512	0.0651511523356331	0.0265978465627729	9.37594323922463e-05
528	Sumerlaeota	RW	5	0	0	0	9.37594323922463e-05
529	Sumerlaeota	WLF	7	0.0466666666666667	0.0797217382873426	0.030131984799155	9.37594323922463e-05
530	Sumerlaeota	WLW	6	0	0	0	9.37594323922463e-05
531	Sva0485	GF	13	0	0	0	9.45757826383329e-05
532	Sva0485	GW	6	0.0394865462777177	0.0611766753824064	0.0249752731411301	9.45757826383329e-05
533	Sva0485	PF	7	0	0	0	9.45757826383329e-05
534	Sva0485	PW	6	0	0	0	9.45757826383329e-05
535	Sva0485	RCF	10	0	0	0	9.45757826383329e-05
536	Sva0485	RCW	6	0.0396196513470681	0.0970479295872892	0.0396196513470682	9.45757826383329e-05
537	Sva0485	RF	6	0.0191570881226054	0.0469250908579153	0.0191570881226054	9.45757826383329e-05
538	Sva0485	RW	5	0.0182731841023298	0.040860081818178	0.0182731841023298	9.45757826383329e-05
539	Sva0485	WLF	7	0	0	0	9.45757826383329e-05
540	Sva0485	WLW	6	0	0	0	9.45757826383329e-05
541	Synergistota	GF	13	0	0	0	4.19352610650266e-05
542	Synergistota	GW	6	0	0	0	4.19352610650266e-05
543	Synergistota	PF	7	0	0	0	4.19352610650266e-05
544	Synergistota	PW	6	0	0	0	4.19352610650266e-05
545	Synergistota	RCF	10	0	0	0	4.19352610650266e-05
546	Synergistota	RCW	6	0	0	0	4.19352610650266e-05
547	Synergistota	RF	6	0	0	0	4.19352610650266e-05
548	Synergistota	RW	5	0	0	0	4.19352610650266e-05
549	Synergistota	WLF	7	0.0431334113811702	0.0737112321236292	0.0278602270044683	4.19352610650266e-05
550	Synergistota	WLW	6	0	0	0	4.19352610650266e-05
551	Thermodesulfobacteriota	GF	13	0	0	0	0.00517250829600297
552	Thermodesulfobacteriota	GW	6	0.0206654267410622	0.0506197508324691	0.0206654267410622	0.00517250829600297
553	Thermodesulfobacteriota	PF	7	0.387466333789648	0.404429963363078	0.152860157971667	0.00517250829600297
554	Thermodesulfobacteriota	PW	6	0.110524106531283	0.151197558297384	0.0617261446972172	0.00517250829600297
555	Thermodesulfobacteriota	RCF	10	0	0	0	0.00517250829600297
556	Thermodesulfobacteriota	RCW	6	0.10023179948823	0.101673803136279	0.0415081563153454	0.00517250829600297
557	Thermodesulfobacteriota	RF	6	1.80586028496784	0.648582604705584	0.264782739595654	0.00517250829600297
558	Thermodesulfobacteriota	RW	5	0.323364948477243	0.155993994505042	0.0697626351590007	0.00517250829600297
559	Thermodesulfobacteriota	WLF	7	2.77009260465569	0.56747378812988	0.21448493127706	0.00517250829600297
560	Thermodesulfobacteriota	WLW	6	0.216438785557892	0.154988269723038	0.0632736961563822	0.00517250829600297
561	Thermodesulfobiota	GF	13	0	0	0	1.7020697167756e-05
562	Thermodesulfobiota	GW	6	0	0	0	1.7020697167756e-05
563	Thermodesulfobiota	PF	7	0	0	0	1.7020697167756e-05
564	Thermodesulfobiota	PW	6	0	0	0	1.7020697167756e-05
565	Thermodesulfobiota	RCF	10	0	0	0	1.7020697167756e-05
566	Thermodesulfobiota	RCW	6	0	0	0	1.7020697167756e-05
567	Thermodesulfobiota	RF	6	0	0	0	1.7020697167756e-05
568	Thermodesulfobiota	RW	5	0	0	0	1.7020697167756e-05
569	Thermodesulfobiota	WLF	7	0	0	0	1.7020697167756e-05
570	Thermodesulfobiota	WLW	6	0.0204248366013072	0.0500304277529244	0.0204248366013072	1.7020697167756e-05
571	Thermotogota	GF	13	0.083015292826559	0.15151749051142	0.0420233908591195	0.000149888723159065
572	Thermotogota	GW	6	0	0	0	0.000149888723159065
573	Thermotogota	PF	7	0	0	0	0.000149888723159065
574	Thermotogota	PW	6	0	0	0	0.000149888723159065
575	Thermotogota	RCF	10	0	0	0	0.000149888723159065
576	Thermotogota	RCW	6	0	0	0	0.000149888723159065
577	Thermotogota	RF	6	0	0	0	0.000149888723159065
578	Thermotogota	RW	5	0	0	0	0.000149888723159065
579	Thermotogota	WLF	7	0	0	0	0.000149888723159065
580	Thermotogota	WLW	6	0	0	0	0.000149888723159065
581	Verrucomicrobiota	GF	13	0.0970599527655392	0.270995471193606	0.0751606205236207	0.0194426693029901
582	Verrucomicrobiota	GW	6	1.23088292523929	0.511744705330901	0.208918901105274	0.0194426693029901
583	Verrucomicrobiota	PF	7	2.37815847304058	0.981293288622972	0.370894000701873	0.0194426693029901
584	Verrucomicrobiota	PW	6	2.77190373580796	0.69175876205319	0.282409332021613	0.0194426693029901
585	Verrucomicrobiota	RCF	10	0.260349178203642	0.596461848227562	0.188617797779276	0.0194426693029901
586	Verrucomicrobiota	RCW	6	3.0338525501086	0.540722130586979	0.220748885428112	0.0194426693029901
587	Verrucomicrobiota	RF	6	4.83041736223297	2.28634531341267	0.933396565610786	0.0194426693029901
588	Verrucomicrobiota	RW	5	1.72594214529209	0.312030620223623	0.139544335576288	0.0194426693029901
589	Verrucomicrobiota	WLF	7	4.03543315518445	1.27785636151912	0.482984306263063	0.0194426693029901
590	Verrucomicrobiota	WLW	6	1.89912604152864	0.400725279333222	0.163595410233442	0.0194426693029901
591	WOR-1	GF	13	0	0	0	1.74812950143347e-05
592	WOR-1	GW	6	0	0	0	1.74812950143347e-05
593	WOR-1	PF	7	0	0	0	1.74812950143347e-05
594	WOR-1	PW	6	0	0	0	1.74812950143347e-05
595	WOR-1	RCF	10	0	0	0	1.74812950143347e-05
596	WOR-1	RCW	6	0	0	0	1.74812950143347e-05
597	WOR-1	RF	6	0	0	0	1.74812950143347e-05
598	WOR-1	RW	5	0.0251730648206419	0.0562886841409639	0.0251730648206419	1.74812950143347e-05
599	WOR-1	WLF	7	0	0	0	1.74812950143347e-05
600	WOR-1	WLW	6	0	0	0	1.74812950143347e-05
601	Zixibacteria	GF	13	0	0	0	1.7020697167756e-05
602	Zixibacteria	GW	6	0	0	0	1.7020697167756e-05
603	Zixibacteria	PF	7	0	0	0	1.7020697167756e-05
604	Zixibacteria	PW	6	0	0	0	1.7020697167756e-05
605	Zixibacteria	RCF	10	0	0	0	1.7020697167756e-05
606	Zixibacteria	RCW	6	0	0	0	1.7020697167756e-05
607	Zixibacteria	RF	6	0	0	0	1.7020697167756e-05
608	Zixibacteria	RW	5	0	0	0	1.7020697167756e-05
609	Zixibacteria	WLF	7	0	0	0	1.7020697167756e-05
610	Zixibacteria	WLW	6	0.0204248366013072	0.0500304277529244	0.0204248366013072	1.7020697167756e-05

## Sheet: Table S3
Table S3. Abundance of Algae in water and fish gut under different aquaculture modes
	Taxonomy	Sample	N	Abundance	SD	SE	all_mean_abund
1	Bacillariophyta	GF	12	41.0853369125428	39.2366579039805	11.3266475014822	0.329923249154891
2	Bacillariophyta	GW	6	50.5892640779676	5.67943684716257	2.31862038365159	0.329923249154891
3	Bacillariophyta	PF	7	1.60154240705203	0.551830108984176	0.208572176332828	0.329923249154891
4	Bacillariophyta	PW	6	11.1974223107635	1.82969111201651	0.746968268557664	0.329923249154891
5	Bacillariophyta	RCF	10	63.9220779220779	29.9685463469352	9.47688646206338	0.329923249154891
6	Bacillariophyta	RCW	6	19.3445879472567	4.14543738494361	1.69236772562822	0.329923249154891
7	Bacillariophyta	RF	6	26.6780807196955	9.48895946515287	3.87385147992955	0.329923249154891
8	Bacillariophyta	RW	5	35.1072735072735	14.2907682507041	6.39102585185403	0.329923249154891
9	Bacillariophyta	WLF	7	39.5445452858943	8.75131724049247	3.3076870089393	0.329923249154891
10	Bacillariophyta	WLW	6	16.6325225178906	3.07707827318937	1.25621194465306	0.329923249154891
11	Chlorophyta	GF	12	2.87114845938375	8.26826729692257	2.38684317480501	0.265514990737178
12	Chlorophyta	GW	6	8.5314592589084	3.65416864491764	1.49180810235428	0.265514990737178
13	Chlorophyta	PF	7	29.5789224619672	2.03270562732759	0.768290511215764	0.265514990737178
14	Chlorophyta	PW	6	16.1010508426615	7.92943268006989	3.23717733598682	0.265514990737178
15	Chlorophyta	RCF	10	16.0822510822511	31.1745174787415	9.85824801895529	0.265514990737178
16	Chlorophyta	RCW	6	78.6832112554969	4.88003044892589	1.99226408818559	0.265514990737178
17	Chlorophyta	RF	6	68.1707574651884	10.2145848274274	4.17008679359535	0.265514990737178
18	Chlorophyta	RW	5	13.8253422253422	6.46287533848567	2.89028571739219	0.265514990737178
19	Chlorophyta	WLF	7	49.1431258945948	8.17553247088705	3.09006082192865	0.265514990737178
20	Chlorophyta	WLW	6	6.79670322377822	2.70613321519152	1.10477425886942	0.265514990737178
21	Cryptophyta	GF	12	0	0	0	0.033192779830929
22	Cryptophyta	GW	6	8.88215595121848	4.65749549007864	1.90141457166776	0.033192779830929
23	Cryptophyta	PF	7	0.313457724496775	0.178285170762435	0.0673854606125836	0.033192779830929
24	Cryptophyta	PW	6	14.7884471973167	5.32303675028102	2.17312065337854	0.033192779830929
25	Cryptophyta	RCF	10	0	0	0	0.033192779830929
26	Cryptophyta	RCW	6	0.130718954248366	0.320194737618716	0.130718954248366	0.033192779830929
27	Cryptophyta	RF	6	1.36336588392129	1.33110862830997	0.543422821929244	0.033192779830929
28	Cryptophyta	RW	5	4.1999921999922	3.32334097632179	1.48624326709321	0.033192779830929
29	Cryptophyta	WLF	7	1.91724061941396	1.49446656232823	0.564855266660299	0.033192779830929
30	Cryptophyta	WLW	6	8.01095991200513	1.50272171786523	0.613483572361398	0.033192779830929
31	Dinoflagellata	GF	12	49.0173708372238	36.0271271959108	10.400135792344	0.224169874158416
32	Dinoflagellata	GW	6	7.14795322170886	2.14516036291821	0.875758050932199	0.224169874158416
33	Dinoflagellata	PF	7	66.5006652289753	1.65378966731311	0.625073740074106	0.224169874158416
34	Dinoflagellata	PW	6	31.7151099346033	14.5807160781273	5.95255241263445	0.224169874158416
35	Dinoflagellata	RCF	10	19.9090909090909	23.5100006507639	7.43451498484547	0.224169874158416
36	Dinoflagellata	RCW	6	0.363063924756895	0.638983896154317	0.260864083238938	0.224169874158416
37	Dinoflagellata	RF	6	0.990692642142923	0.912727709378104	0.372619527012609	0.224169874158416
38	Dinoflagellata	RW	5	9.80517140517141	2.92601081313156	1.30855181621232	0.224169874158416
39	Dinoflagellata	WLF	7	2.68161760722016	2.87144581630803	1.08530450473542	0.224169874158416
40	Dinoflagellata	WLW	6	4.95066536144402	2.45319858326995	1.00151412778833	0.224169874158416
41	Euglenozoa	GF	12	1.47058823529412	5.09426708108493	1.47058823529412	0.0344972901276885
42	Euglenozoa	GW	6	13.7241837843722	6.1229761107353	2.49969452975876	0.0344972901276885
43	Euglenozoa	PF	7	0.116884867154409	0.225190753270725	0.0851141043865205	0.0344972901276885
44	Euglenozoa	PW	6	0.495276142360513	0.555435333944182	0.226755525545937	0.0344972901276885
45	Euglenozoa	RCF	10	0.0865800865800866	0.273790273607652	0.0865800865800866	0.0344972901276885
46	Euglenozoa	RCW	6	0.25556289931703	0.396073232945481	0.161696220248488	0.0344972901276885
47	Euglenozoa	RF	6	0.645383854728515	0.793278591429791	0.323854628812793	0.0344972901276885
48	Euglenozoa	RW	5	17.8435162435162	2.39451110698279	1.07085792161836	0.0344972901276885
49	Euglenozoa	WLF	7	3.60831937519809	3.5386190262389	1.33747227543281	0.0344972901276885
50	Euglenozoa	WLW	6	3.40024153642338	1.99535597350149	0.814600665048839	0.0344972901276885
51	Ochrophyta	GF	12	5.55555555555556	19.2450089729875	5.55555555555556	0.112701815990897
52	Ochrophyta	GW	6	11.1249837058245	3.79504400978095	1.5493202292282	0.112701815990897
53	Ochrophyta	PF	7	1.88852731035426	0.460307359354462	0.173979828500678	0.112701815990897
54	Ochrophyta	PW	6	25.7026935722945	1.50339955148106	0.613760296776283	0.112701815990897
55	Ochrophyta	RCF	10	0	0	0	0.112701815990897
56	Ochrophyta	RCW	6	1.22285501892411	0.440151702851519	0.179691180233891	0.112701815990897
57	Ochrophyta	RF	6	2.15171943432338	0.819566747824924	0.334586723720553	0.112701815990897
58	Ochrophyta	RW	5	19.2187044187044	9.73408370762404	4.35321457378411	0.112701815990897
59	Ochrophyta	WLF	7	3.10515121767872	1.61989501661221	0.612262766284106	0.112701815990897
60	Ochrophyta	WLW	6	60.2089074484587	6.24802085503235	2.55074383284952	0.112701815990897

## Sheet: Table S4
Table S4. Abundance of Fungi in water and fish gut under different aquaculture modes
	Taxonomy	Sample	N	Abundance	SD	SE	all_mean_abund
1	Ascomycota	GF	13	13.2940402677245	14.9398743843873	4.14357562629996	0.255361099324035
2	Ascomycota	GW	6	12.205804881406	7.76074718317857	3.16831177025489	0.255361099324035
3	Ascomycota	PF	7	65.3642467437058	5.40893569294165	2.04438552872349	0.255361099324035
4	Ascomycota	PW	6	31.775597039067	8.20794494732243	3.35087949296588	0.255361099324035
5	Ascomycota	RCF	10	21.8812587025804	10.686188914618	3.37926964770355	0.255361099324035
6	Ascomycota	RCW	6	14.178704230672	2.66501337901385	1.08798715604573	0.255361099324035
7	Ascomycota	RF	6	32.9106494449632	4.15570050634825	1.69655762739648	0.255361099324035
8	Ascomycota	RW	5	20.8845704948646	10.0675504932685	4.50235	0.255361099324035
9	Ascomycota	WLF	7	31.3580368255184	10.8905719399636	4.11624928405742	0.255361099324035
10	Ascomycota	WLW	6	19.8435722652141	10.5130272072252	4.29192538494975	0.255361099324035
11	Basidiomycota	GF	13	79.7828828091986	20.3689960742614	5.64934305965185	0.449667506302055
12	Basidiomycota	GW	6	30.7827853942003	10.3606659333176	4.22972415534408	0.449667506302055
13	Basidiomycota	PF	7	18.4480033072756	7.82767209606453	2.95858195867806	0.449667506302055
14	Basidiomycota	PW	6	36.0409852488384	7.08540389385688	2.89260402691307	0.449667506302055
15	Basidiomycota	RCF	10	67.9920444648404	24.384	7.71090888265062	0.449667506302055
16	Basidiomycota	RCW	6	36.0520104692494	2.30180323742491	0.939707236662903	0.449667506302055
17	Basidiomycota	RF	6	33.4391083918948	5.93140649228708	2.42148656052246	0.449667506302055
18	Basidiomycota	RW	5	38.2232726423903	15.7765340228189	7.05548050487227	0.449667506302055
19	Basidiomycota	WLF	7	31.1680340147266	15.0944695382515	5.70517322437908	0.449667506302055
20	Basidiomycota	WLW	6	27.3650271192915	5.56281207864311	2.27100852127778	0.449667506302055
21	Blastocladiomycota	GF	13	0	0	0	0.00385294641023141
22	Blastocladiomycota	GW	6	1.60471581441231	2.00963257540556	0.820429063369812	0.00385294641023141
23	Blastocladiomycota	PF	7	0	0	0	0.00385294641023141
24	Blastocladiomycota	PW	6	0	0	0	0.00385294641023141
25	Blastocladiomycota	RCF	10	0	0	0	0.00385294641023141
26	Blastocladiomycota	RCW	6	0	0	0	0.00385294641023141
27	Blastocladiomycota	RF	6	0	0	0	0.00385294641023141
28	Blastocladiomycota	RW	5	1.74789915966387	2.6215255133663	1.17238185052741	0.00385294641023141
29	Blastocladiomycota	WLF	7	0.689709846202632	1.21659409059039	0.459829344316139	0.00385294641023141
30	Blastocladiomycota	WLW	6	0.757575757575758	1.85567404756301	0.757575757575758	0.00385294641023141
31	Chytridiomycota	GF	13	0	0	0	0.107157695932421
32	Chytridiomycota	GW	6	33.3412492743333	12.5290187558092	5.11495048824877	0.107157695932421
33	Chytridiomycota	PF	7	4.41225441225441	7.33445990145493	2.77216527146072	0.107157695932421
34	Chytridiomycota	PW	6	19.2283603857356	5.8093114787947	2.37164147999003	0.107157695932421
35	Chytridiomycota	RCF	10	0.230769230769231	0.72975638311578	0.230769230769231	0.107157695932421
36	Chytridiomycota	RCW	6	16.6964241592377	5.05852942208979	2.06513598882931	0.107157695932421
37	Chytridiomycota	RF	6	4.38411660960681	3.07829976352979	1.25671061599635	0.107157695932421
38	Chytridiomycota	RW	5	12.5137721755369	6.85032922242416	3.06356036191874	0.107157695932421
39	Chytridiomycota	WLF	7	6.65704648318536	7.86775177203983	2.97373065228645	0.107157695932421
40	Chytridiomycota	WLW	6	31.2121414477491	13.7226920358782	5.60226556420934	0.107157695932421
41	Cryptomycota	GF	13	0	0	0	0.0308022523805866
42	Cryptomycota	GW	6	7.91875046120301	3.13429429410959	1.27957028738088	0.0308022523805866
43	Cryptomycota	PF	7	1.32729527868024	1.67745032334771	0.634016627463275	0.0308022523805866
44	Cryptomycota	PW	6	1.34680134680135	2.10204584674766	0.858156623411394	0.0308022523805866
45	Cryptomycota	RCF	10	0.153846153846154	0.48650425541052	0.153846153846154	0.0308022523805866
46	Cryptomycota	RCW	6	3.05813552385343	1.22738894642148	0.50107943911081	0.0308022523805866
47	Cryptomycota	RF	6	5.03429870973731	3.51265595241642	1.43403578756172	0.0308022523805866
48	Cryptomycota	RW	5	7.44234360410831	8.64165219035772	3.86466434710996	0.0308022523805866
49	Cryptomycota	WLF	7	4.78325390716742	4.81638334118897	1.82042179136291	0.0308022523805866
50	Cryptomycota	WLW	6	6.01737950511938	3.52349650091026	1.43846142295202	0.0308022523805866
51	Microsporidia	GF	13	0	0	0	0.0508890446149825
52	Microsporidia	GW	6	0	0	0	0.0508890446149825
53	Microsporidia	PF	7	8.45510563341035	4.32811312930813	1.63587299804327	0.0508890446149825
54	Microsporidia	PW	6	0	0	0	0.0508890446149825
55	Microsporidia	RCF	10	9.35746606334842	27.5860697399164	8.72348120703844	0.0508890446149825
56	Microsporidia	RCW	6	0	0	0	0.0508890446149825
57	Microsporidia	RF	6	12.5971205246231	7.27981152931607	2.97197061174241	0.0508890446149825
58	Microsporidia	RW	5	1.74789915966387	2.6215255133663	1.17238185052741	0.0508890446149825
59	Microsporidia	WLF	7	18.4740717449227	15.1105577398221	5.71125399300735	0.0508890446149825
60	Microsporidia	WLW	6	0	0	0	0.0508890446149825
61	Mucoromycota	GF	13	6.92307692307692	12.4135185018367	3.44289057440716	0.0735009613618186
62	Mucoromycota	GW	6	8.2933721970782	2.30080789956797	0.939300891684377	0.0735009613618186
63	Mucoromycota	PF	7	1.99309462467357	1.95155439203164	0.73761822733308	0.0735009613618186
64	Mucoromycota	PW	6	8.22673271518532	6.6268484646275	2.70539955684725	0.0735009613618186
65	Mucoromycota	RCF	10	0.384615384615385	1.2162606385263	0.384615384615385	0.0735009613618186
66	Mucoromycota	RCW	6	17.0333505428831	4.66326210108705	1.90376878075371	0.0735009613618186
67	Mucoromycota	RF	6	9.51742236855756	4.48467743706863	1.83086189696513	0.0735009613618186
68	Mucoromycota	RW	5	14.3688141923436	4.40815950739653	1.97138886284013	0.0735009613618186
69	Mucoromycota	WLF	7	4.08101202098743	5.02206043832885	1.89816042699345	0.0735009613618186
70	Mucoromycota	WLW	6	10.4287805892284	4.48152024976695	1.82957298064654	0.0735009613618186
71	Neocallimastigomycota	GF	13	0	0	0	0.00784077410706934
72	Neocallimastigomycota	GW	6	2.62016954876674	2.21086336010958	0.902581187213927	0.00784077410706934
73	Neocallimastigomycota	PF	7	0	0	0	0.00784077410706934
74	Neocallimastigomycota	PW	6	0.113378684807256	0.277719925485621	0.113378684807256	0.00784077410706934
75	Neocallimastigomycota	RCF	10	0	0	0	0.00784077410706934
76	Neocallimastigomycota	RCW	6	5.91780493733346	4.12616116529896	1.68449824191168	0.00784077410706934
77	Neocallimastigomycota	RF	6	0	0	0	0.00784077410706934
78	Neocallimastigomycota	RW	5	0	0	0	0.00784077410706934
79	Neocallimastigomycota	WLF	7	0	0	0	0.00784077410706934
80	Neocallimastigomycota	WLW	6	0.757575757575758	1.85567404756301	0.757575757575758	0.00784077410706934
81	Zoopagomycota	GF	13	0	0	0	0.0209277195668008
82	Zoopagomycota	GW	6	3.23315242860023	3.4383301455653	1.4036924039774	0.0209277195668008
83	Zoopagomycota	PF	7	0	0	0	0.0209277195668008
84	Zoopagomycota	PW	6	3.26814457956501	3.03848965173578	1.24045820591327	0.0209277195668008
85	Zoopagomycota	RCF	10	0	0	0	0.0209277195668008
86	Zoopagomycota	RCW	6	7.06357013677097	3.64121332130758	1.48651911363807	0.0209277195668008
87	Zoopagomycota	RF	6	2.11728395061728	2.35881636248265	0.962982747501729	0.0209277195668008
88	Zoopagomycota	RW	5	3.07142857142857	5.41398416046777	2.42120732238261	0.0209277195668008
89	Zoopagomycota	WLF	7	2.78883515728939	2.4765446504474	0.936045893690173	0.0209277195668008
90	Zoopagomycota	WLW	6	3.61794755824607	2.61852221555597	1.06900721804237	0.0209277195668008
